# Supplementary material for: Systemic biological mechanisms underpin poor post-discharge growth among severely wasted children with HIV
Source: Nat Commun. 2024 Nov 27;15:10299. doi: 10.1038/s41467-024-54717-w (PMC11603168; doi:10.1038/s41467-024-54717-w)
Supplement: Supplementary file 4 — Supplementary Data 1 [file 41467_2024_54717_MOESM4_ESM.xls]

## Sheet: MUAC_SEM
Model parameter estimates
lhs	op	rhs	exo	est	se	z	pvalue	std.lv	std.all	std.nox
PM12	~	HIV_status	0	-0.00587074	0.0051632	-1.13703	0.255524	-0.00587074	-0.0756102	-0.19894
PM12	~	discharge_age	0	0.00728201	0.0020098	3.62324	0.000291	0.00728201	0.246194	0.246763
PM12	~	sex_recoded	0	0.00173039	0.00392194	0.441207	0.659064	0.00173039	0.0290907	0.0586371
PM12	~	site_recoded	0	0.00092	0.00131692	0.698586	0.484811	0.00092	0.0478289	0.0311753
PM26	~	HIV_status	0	-0.0128488	0.0043583	-2.94813	0.003197	-0.0128488	-0.148991	-0.392015
PM26	~	discharge_age	0	-0.0220225	0.00169649	-12.9812	0	-0.0220225	-0.670351	-0.671901
PM26	~	sex_recoded	0	0.001152	0.00331054	0.34798	0.727855	0.001152	0.0174371	0.0351473
PM26	~	site_recoded	0	-0.0014678	0.00111162	-1.32041	0.186699	-0.0014678	-0.0687045	-0.0447821
PM31	~	HIV_status	0	0.0170425	0.00552076	3.08699	0.00202194	0.0170425	0.202224	0.532076
PM31	~	discharge_age	0	0.00352864	0.00214898	1.642	0.100589	0.00352864	0.109912	0.110166
PM31	~	sex_recoded	0	-0.000128	0.00419354	-0.0305623	0.975619	-0.000128	-0.00198513	-0.00400135
PM31	~	site_recoded	0	0.00404158	0.00140812	2.87019	0.00410226	0.00404158	0.193585	0.12618
PM37	~	HIV_status	0	0.0184573	0.00576453	3.20187	0.00136539	0.0184573	0.214323	0.563911
PM37	~	discharge_age	0	-0.00165462	0.00224388	-0.737393	0.460884	-0.00165462	-0.0504356	-0.0505522
PM37	~	sex_recoded	0	-0.000194	0.00437871	-0.0442548	0.964701	-0.000194	-0.00293719	-0.00592038
PM37	~	site_recoded	0	0.000486	0.0014703	0.330698	0.740872	0.000486	0.0227909	0.0148553
muac_disch	~	PM12	0	3.8813	3.07852	1.26077	0.207392	3.8813	0.114802	0.114802
muac_disch	~	PM26	0	2.16191	2.93099	0.737605	0.460754	2.16191	0.0710236	0.0710236
muac_disch	~	PM31	0	-6.98122	3.46487	-2.01486	0.0439197	-6.98122	-0.224127	-0.224127
muac_disch	~	PM37	0	6.21802	3.906	1.59192	0.111404	6.21802	0.203992	0.203992
muac_disch	~	sex_recoded	0	0.127235	0.129451	0.982882	0.325666	0.127235	0.0632691	0.127529
muac_disch	~	HIV_status	0	-0.386588	0.17796	-2.17233	0.0298306	-0.386588	-0.147268	-0.387482
muac_disch	~	discharge_age	0	0.270921	0.0865162	3.13145	0.00173947	0.270921	0.270921	0.271547
muac_fu90	~	PM12	0	0.489615	2.77829	0.176229	0.860114	0.489615	0.014413	0.014413
muac_fu90	~	PM26	0	-5.43247	2.73332	-1.9875	0.0468674	-5.43247	-0.177619	-0.177619
muac_fu90	~	PM31	0	-4.3529	3.2085	-1.35668	0.174884	-4.3529	-0.139082	-0.139082
muac_fu90	~	PM37	0	-1.5662	3.63867	-0.430433	0.666881	-1.5662	-0.051137	-0.051137
muac_fu90	~	muac_disch	0	0.473486	0.0640434	7.3932	1.43e-13	0.473486	0.471231	0.471231
muac_fu90	~	HIV_status	0	0.164143	0.177746	0.92347	0.355762	0.164143	0.0622317	0.163739
muac_fu90	~	discharge_age	0	0.0346378	0.0825677	0.419508	0.674845	0.0346378	0.0344729	0.0345526
muac_fu90	~	sex_recoded	0	0.117261	0.120589	0.972403	0.33085	0.117261	0.0580318	0.116973
PM12	~~	PM26	0	-0.000255	5e-05	-5.10288	3.35e-07	-0.000255	-0.37024	-0.37024
PM26	~~	PM31	0	-8.88e-05	5.05e-05	-1.75919	0.078546	-8.88e-05	-0.120564	-0.120564
PM26	~~	PM37	0	0.000109	5.28e-05	2.0631	0.0391028	0.000109	0.14178	0.14178
PM12	~~	PM31	0	-0.000113	5.99e-05	-1.88052	0.0600378	-0.000113	-0.129013	-0.129013
PM12	~~	PM37	0	-0.000488	7.03e-05	-6.94032	3.91e-12	-0.000488	-0.535725	-0.535725
PM31	~~	PM37	0	0.000716	8.23e-05	8.70801	0	0.000716	0.735514	0.735514
PM12	~~	PM12	0	0.000816	7.85e-05	10.3923	0	0.000816	0.936984	0.936984
PM26	~~	PM26	0	0.000581	5.59e-05	10.3923	0	0.000581	0.541185	0.541185
PM31	~~	PM31	0	0.000933	8.98e-05	10.3923	0	0.000933	0.909311	0.909311
PM37	~~	PM37	0	0.0010171	9.79e-05	10.3923	0	0.0010171	0.949399	0.949399
muac_disch	~~	muac_disch	0	0.886544	0.0853077	10.3923	0	0.886544	0.890648	0.890648
muac_fu90	~~	muac_fu90	0	0.67362	0.06891	9.77536	0	0.67362	0.67031	0.67031
HIV_status	~~	HIV_status	1	0.14445	0	NA	NA	0.14445	1	0.14445
HIV_status	~~	discharge_age	1	0.00437841	0	NA	NA	0.00437841	0.0115468	0.00437841
HIV_status	~~	sex_recoded	1	-0.00628597	0	NA	NA	-0.00628597	-0.0333374	-0.00628597
HIV_status	~~	site_recoded	1	0.0739238	0	NA	NA	0.0739238	0.126778	0.0739238
discharge_age	~~	discharge_age	1	0.995392	0	NA	NA	0.995392	1	0.995392
discharge_age	~~	sex_recoded	1	0.0158524	0	NA	NA	0.0158524	0.032027	0.0158524
discharge_age	~~	site_recoded	1	-0.367941	0	NA	NA	-0.367941	-0.240381	-0.367941
sex_recoded	~~	sex_recoded	1	0.24613	0	NA	NA	0.24613	1	0.24613
sex_recoded	~~	site_recoded	1	-0.0119986	0	NA	NA	-0.0119986	-0.015764	-0.0119986
site_recoded	~~	site_recoded	1	2.35376	0	NA	NA	2.35376	1	2.35376
PM12	~1		0	-0.000997	0.00428976	-0.2325	0.816149	-0.000997	-0.0337976	-0.0337976
PM26	~1		0	-0.00689634	0.00362102	-1.90453	0.056841	-0.00689634	-0.210406	-0.210406
PM31	~1		0	-0.0133302	0.00458683	-2.90619	0.00365857	-0.0133302	-0.416176	-0.416176
PM37	~1		0	-0.0035046	0.00478936	-0.731747	0.464323	-0.0035046	-0.107073	-0.107073
muac_disch	~1		0	0.0063091	0.107081	0.0589189	0.953017	0.0063091	0.00632369	0.00632369
muac_fu90	~1		0	-0.166599	0.0975061	-1.7086	0.0875248	-0.166599	-0.166189	-0.166189
HIV_status	~1		1	0.175115	0	NA	NA	0.175115	0.46075	0.175115
discharge_age	~1		1	4.91e-17	0	NA	NA	4.91e-17	4.92e-17	4.91e-17
sex_recoded	~1		1	0.562212	0	NA	NA	0.562212	1.13323	0.562212
site_recoded	~1		1	2.34101	0	NA	NA	2.34101	1.52589	2.34101
Model fit measures
Measure	Fit
npar	49
fmin	0.00785239
chisq	3.39223
df	2
pvalue	0.183394
baseline.chisq	617.268
baseline.df	39
baseline.pvalue	0
cfi	0.997592
tli	0.953052
cfi.robust	0.997632
tli.robust	0.953823
logl	1492.32
unrestricted.logl	1494.02
aic	-2886.64
bic	-2721.02
ntotal	217
bic2	-2876.3
rmsea	0.0567694
rmsea.ci.lower	0
rmsea.ci.upper	0.157784
rmsea.ci.level	0.9
rmsea.pvalue	0.343018
rmsea.close.h0	0.05
rmsea.notclose.pvalue	0.449765
rmsea.notclose.h0	0.08
rmsea.robust	0.0569518
rmsea.ci.lower.robust	0
rmsea.ci.upper.robust	0.161061
rmsea.pvalue.robust	0.34254
rmsea.notclose.pvalue.robust	0.457557
srmr	0.0115092

## Sheet: WAZ_SEM
Model parameter estimates
lhs	op	rhs	exo	est	se	z	pvalue	std.lv	std.all	std.nox
PM7	~	hiv_status	0	-0.0131384	0.00472876	-2.7784	0.00546268	-0.0131384	-0.183799	-0.483598
PM7	~	discharge_age	0	-0.00474191	0.0018407	-2.57615	0.00999062	-0.00474191	-0.174137	-0.17454
PM7	~	sex_recoded	0	-0.004015	0.00359194	-1.11778	0.263661	-0.004015	-0.0733178	-0.147784
PM7	~	site_recoded	0	-0.00131319	0.00120612	-1.08878	0.276252	-0.00131319	-0.0741567	-0.0483359
PM26	~	hiv_status	0	-0.0128488	0.0043583	-2.94813	0.003197	-0.0128488	-0.148991	-0.392015
PM26	~	discharge_age	0	-0.0220225	0.00169649	-12.9812	0	-0.0220225	-0.670351	-0.671901
PM26	~	sex_recoded	0	0.001152	0.00331054	0.34798	0.727855	0.001152	0.0174371	0.0351473
PM26	~	site_recoded	0	-0.0014678	0.00111162	-1.32041	0.186699	-0.0014678	-0.0687044	-0.0447821
PM31	~	hiv_status	0	0.0170425	0.00552076	3.08699	0.00202194	0.0170425	0.202224	0.532076
PM31	~	discharge_age	0	0.00352864	0.00214898	1.642	0.100589	0.00352864	0.109912	0.110166
PM31	~	sex_recoded	0	-0.000128	0.00419354	-0.0305623	0.975619	-0.000128	-0.00198513	-0.00400135
PM31	~	site_recoded	0	0.00404158	0.00140812	2.87019	0.00410226	0.00404158	0.193585	0.12618
PM37	~	hiv_status	0	0.0184573	0.00576453	3.20187	0.00136539	0.0184573	0.214323	0.563911
PM37	~	discharge_age	0	-0.00165462	0.00224388	-0.737393	0.460884	-0.00165462	-0.0504356	-0.0505522
PM37	~	sex_recoded	0	-0.000194	0.00437871	-0.0442548	0.964701	-0.000194	-0.00293718	-0.00592037
PM37	~	site_recoded	0	0.000486	0.0014703	0.330698	0.740872	0.000486	0.0227909	0.0148553
waz_disch	~	PM7	0	10.9869	3.37308	3.25724	0.00112502	10.9869	0.298882	0.298882
waz_disch	~	PM26	0	-11.458	3.88171	-2.9518	0.00315931	-11.458	-0.376042	-0.376042
waz_disch	~	PM31	0	-3.17992	3.22841	-0.984981	0.324633	-3.17992	-0.101986	-0.101986
waz_disch	~	PM37	0	2.70186	3.1542	0.856592	0.39167	2.70186	0.0885494	0.0885494
waz_disch	~	sex_recoded	0	-0.367775	0.130878	-2.81005	0.0049533	-0.367775	-0.182696	-0.368254
waz_disch	~	hiv_status	0	-0.292747	0.178628	-1.63886	0.101242	-0.292747	-0.111408	-0.293129
waz_disch	~	discharge_age	0	-0.222017	0.0957353	-2.31907	0.0203912	-0.222017	-0.221793	-0.222306
waz_fu90	~	PM7	0	-2.14999	2.64922	-0.811555	0.417047	-2.14999	-0.0586208	-0.0586208
waz_fu90	~	PM26	0	-4.72486	3.02117	-1.56392	0.117837	-4.72486	-0.15542	-0.15542
waz_fu90	~	PM31	0	-5.81822	2.33402	-2.49279	0.0126744	-5.81822	-0.187028	-0.187028
waz_fu90	~	PM37	0	1.09083	2.33458	0.46725	0.640321	1.09083	0.0358322	0.0358322
waz_fu90	~	waz_disch	0	0.733273	0.0497991	14.7246	0	0.733273	0.73495	0.73495
waz_fu90	~	hiv_status	0	0.163876	0.138618	1.18221	0.237124	0.163876	0.0625072	0.164464
waz_fu90	~	discharge_age	0	-0.0227852	0.0715525	-0.31844	0.750151	-0.0227852	-0.0228143	-0.022867
waz_fu90	~	sex_recoded	0	0.00909986	0.0972462	0.0935754	0.925446	0.00909986	0.00453079	0.00913255
PM7	~~	PM26	0	0.000427	5.18e-05	8.2357	2.22e-16	0.000427	0.676574	0.676574
PM26	~~	PM31	0	-8.88e-05	5.05e-05	-1.75919	0.078546	-8.88e-05	-0.120564	-0.120564
PM26	~~	PM37	0	0.000109	5.28e-05	2.0631	0.0391028	0.000109	0.14178	0.14178
PM7	~~	PM31	0	-3.62e-05	5.44e-05	-0.665901	0.505475	-3.62e-05	-0.0453554	-0.0453554
PM7	~~	PM37	0	4.85e-05	5.69e-05	0.852182	0.394113	4.85e-05	0.0580813	0.0580813
PM31	~~	PM37	0	0.000716	8.23e-05	8.70801	0	0.000716	0.735514	0.735514
PM7	~~	PM7	0	0.000684	6.59e-05	10.3923	0	0.000684	0.927285	0.927285
PM26	~~	PM26	0	0.000581	5.59e-05	10.3923	0	0.000581	0.541185	0.541185
PM31	~~	PM31	0	0.000933	8.98e-05	10.3923	0	0.000933	0.909311	0.909311
PM37	~~	PM37	0	0.0010171	9.79e-05	10.3923	0	0.0010171	0.949399	0.949399
waz_disch	~~	waz_disch	0	0.891493	0.085887	10.3798	0	0.891493	0.893818	0.893818
waz_fu90	~~	waz_fu90	0	0.417547	0.0427799	9.76034	0	0.417547	0.420552	0.420552
hiv_status	~~	hiv_status	1	0.14445	0	NA	NA	0.14445	1	0.14445
hiv_status	~~	discharge_age	1	0.00437841	0	NA	NA	0.00437841	0.0115468	0.00437841
hiv_status	~~	sex_recoded	1	-0.00628597	0	NA	NA	-0.00628597	-0.0333374	-0.00628597
hiv_status	~~	site_recoded	1	0.0739238	0	NA	NA	0.0739238	0.126778	0.0739238
discharge_age	~~	discharge_age	1	0.995392	0	NA	NA	0.995392	1	0.995392
discharge_age	~~	sex_recoded	1	0.0158524	0	NA	NA	0.0158524	0.032027	0.0158524
discharge_age	~~	site_recoded	1	-0.367941	0	NA	NA	-0.367941	-0.240381	-0.367941
sex_recoded	~~	sex_recoded	1	0.24613	0	NA	NA	0.24613	1	0.24613
sex_recoded	~~	site_recoded	1	-0.0119986	0	NA	NA	-0.0119986	-0.015764	-0.0119986
site_recoded	~~	site_recoded	1	2.35376	0	NA	NA	2.35376	1	2.35376
PM7	~1		0	-0.00333548	0.00392881	-0.848979	0.395893	-0.00333548	-0.122772	-0.122772
PM26	~1		0	-0.00689634	0.00362102	-1.90453	0.056841	-0.00689634	-0.210406	-0.210406
PM31	~1		0	-0.0133302	0.00458683	-2.90619	0.00365857	-0.0133302	-0.416176	-0.416176
PM37	~1		0	-0.0035046	0.00478936	-0.731747	0.464323	-0.0035046	-0.107073	-0.107073
waz_disch	~1		0	0.241363	0.10789	2.23713	0.0252778	0.241363	0.241678	0.241678
waz_fu90	~1		0	-0.12195	0.0782045	-1.55937	0.118909	-0.12195	-0.122388	-0.122388
hiv_status	~1		1	0.175115	0	NA	NA	0.175115	0.46075	0.175115
discharge_age	~1		1	5.37e-17	0	NA	NA	5.37e-17	5.38e-17	5.37e-17
sex_recoded	~1		1	0.562212	0	NA	NA	0.562212	1.13323	0.562212
site_recoded	~1		1	2.34101	0	NA	NA	2.34101	1.52589	2.34101
Model fit measures
Measure	Fit
npar	49
fmin	0.0180789
chisq	7.81007
df	2
pvalue	0.052014
baseline.chisq	712.673
baseline.df	39
baseline.pvalue	0
cfi	0.991376
tli	0.831823
cfi.robust	0.990766
tli.robust	0.819947
logl	1557.39
unrestricted.logl	1561.31
aic	-3016.77
bic	-2851.16
ntotal	217
bic2	-3006.43
rmsea	0.0959709
rmsea.ci.lower	0.0390909
rmsea.ci.upper	0.206599
rmsea.ci.level	0.9
rmsea.pvalue	0.0727157
rmsea.close.h0	0.05
rmsea.notclose.pvalue	0.814269
rmsea.notclose.h0	0.08
rmsea.robust	0.122122
rmsea.ci.lower.robust	0.0435316
rmsea.ci.upper.robust	0.215003
rmsea.pvalue.robust	0.0624337
rmsea.notclose.pvalue.robust	0.83871
srmr	0.0113396

## Sheet: WHZ_SEM
Model parameter estimates
lhs	op	rhs	exo	est	se	z	pvalue	std.lv	std.all	std.nox
PM7	~	HIV_status	0	-0.0131384	0.00472876	-2.7784	0.00546268	-0.0131384	-0.183799	-0.483598
PM7	~	discharge_age	0	-0.00474191	0.0018407	-2.57615	0.00999062	-0.00474191	-0.174138	-0.17454
PM7	~	sex_recoded	0	-0.004015	0.00359194	-1.11778	0.263661	-0.004015	-0.0733178	-0.147784
PM7	~	site_recoded	0	-0.00131319	0.00120612	-1.08878	0.276252	-0.00131319	-0.0741567	-0.0483359
PM26	~	HIV_status	0	-0.0128488	0.0043583	-2.94813	0.00319699	-0.0128488	-0.148991	-0.392015
PM26	~	discharge_age	0	-0.0220225	0.00169649	-12.9812	0	-0.0220225	-0.670351	-0.671901
PM26	~	sex_recoded	0	0.001152	0.00331054	0.34798	0.727855	0.001152	0.017437	0.0351472
PM26	~	site_recoded	0	-0.0014678	0.00111162	-1.32041	0.186699	-0.0014678	-0.0687044	-0.0447821
PM31	~	HIV_status	0	0.0170425	0.00552076	3.08699	0.00202194	0.0170425	0.202224	0.532076
PM31	~	discharge_age	0	0.00352864	0.00214898	1.642	0.100589	0.00352864	0.109912	0.110166
PM31	~	sex_recoded	0	-0.000128	0.00419354	-0.030562	0.975619	-0.000128	-0.00198511	-0.00400131
PM31	~	site_recoded	0	0.00404158	0.00140812	2.87019	0.00410226	0.00404158	0.193585	0.12618
PM33	~	HIV_status	0	0.00167996	0.00559575	0.30022	0.764009	0.00167996	0.020349	0.0535407
PM33	~	discharge_age	0	0.00158946	0.00217818	0.729719	0.465562	0.00158946	0.0505396	0.0506564
PM33	~	sex_recoded	0	-0.00596213	0.0042505	-1.40269	0.16071	-0.00596213	-0.094269	-0.190015
PM33	~	site_recoded	0	-0.00233046	0.00142725	-1.63283	0.102504	-0.00233046	-0.113948	-0.0742725
PM37	~	HIV_status	0	0.0184573	0.00576453	3.20187	0.00136539	0.0184573	0.214323	0.563911
PM37	~	discharge_age	0	-0.00165462	0.00224388	-0.737393	0.460883	-0.00165462	-0.0504356	-0.0505522
PM37	~	sex_recoded	0	-0.000194	0.00437871	-0.0442551	0.964701	-0.000194	-0.00293721	-0.00592042
PM37	~	site_recoded	0	0.000486	0.0014703	0.330698	0.740873	0.000486	0.0227908	0.0148552
whz_disch	~	PM7	0	3.25026	3.38362	0.960588	0.33676	3.25026	0.0885075	0.0885075
whz_disch	~	PM26	0	3.94878	3.87985	1.01777	0.308789	3.94878	0.129726	0.129726
whz_disch	~	PM31	0	-0.357381	3.20772	-0.111413	0.911289	-0.357381	-0.0114735	-0.0114735
whz_disch	~	PM33	0	-0.626528	2.3988	-0.261184	0.79395	-0.626528	-0.0197042	-0.0197042
whz_disch	~	PM37	0	1.68574	3.21967	0.523576	0.600574	1.68574	0.0553034	0.0553034
whz_disch	~	sex_recoded	0	-0.253427	0.130633	-1.94	0.0523802	-0.253427	-0.12602	-0.254013
whz_disch	~	HIV_status	0	-0.318157	0.177224	-1.79522	0.0726183	-0.318157	-0.1212	-0.318892
whz_disch	~	discharge_age	0	-0.104955	0.0952631	-1.10174	0.270574	-0.104955	-0.104955	-0.105198
whz_fu90	~	PM7	0	-4.28648	3.25468	-1.31702	0.187832	-4.28648	-0.116843	-0.116843
whz_fu90	~	PM26	0	-7.23611	3.76863	-1.92009	0.0548467	-7.23611	-0.237965	-0.237965
whz_fu90	~	PM31	0	-9.85043	2.91433	-3.38	0.000725	-9.85043	-0.316564	-0.316564
whz_fu90	~	PM33	0	-0.876364	2.18424	-0.40122	0.688258	-0.876364	-0.0275895	-0.0275895
whz_fu90	~	PM37	0	2.88701	3.00537	0.96062	0.336744	2.88701	0.0948095	0.0948095
whz_fu90	~	whz_disch	0	0.551006	0.062939	8.75461	0	0.551006	0.551568	0.551568
whz_fu90	~	HIV_status	0	0.146583	0.17403	0.842287	0.399627	0.146583	0.055897	0.147072
whz_fu90	~	discharge_age	0	-0.0176518	0.0886414	-0.199137	0.842155	-0.0176518	-0.0176698	-0.0177107
whz_fu90	~	sex_recoded	0	-0.0422307	0.122014	-0.346114	0.729257	-0.0422307	-0.0210211	-0.0423716
PM7	~~	PM26	0	0.000427	5.18e-05	8.2357	2.22e-16	0.000427	0.676574	0.676574
PM26	~~	PM31	0	-8.88e-05	5.05e-05	-1.75919	0.0785459	-8.88e-05	-0.120564	-0.120564
PM26	~~	PM33	0	-0.00025	5.36e-05	-4.65947	3.17e-06	-0.00025	-0.334281	-0.334281
PM26	~~	PM37	0	0.000109	5.28e-05	2.0631	0.0391028	0.000109	0.14178	0.14178
PM7	~~	PM31	0	-3.62e-05	5.44e-05	-0.665901	0.505474	-3.62e-05	-0.0453554	-0.0453554
PM7	~~	PM33	0	-0.00026	5.79e-05	-4.49944	6.81e-06	-0.00026	-0.32159	-0.32159
PM7	~~	PM37	0	4.85e-05	5.69e-05	0.852181	0.394113	4.85e-05	0.0580813	0.0580813
PM31	~~	PM33	0	-0.000261	6.67e-05	-3.90853	9.29e-05	-0.000261	-0.275876	-0.275876
PM31	~~	PM37	0	0.000716	8.23e-05	8.70801	0	0.000716	0.735514	0.735514
PM33	~~	PM37	0	-0.000417	7.29e-05	-5.72219	1.05e-08	-0.000417	-0.4227	-0.4227
PM7	~~	PM7	0	0.000684	6.59e-05	10.3923	0	0.000684	0.927285	0.927285
PM26	~~	PM26	0	0.000581	5.59e-05	10.3923	0	0.000581	0.541185	0.541185
PM31	~~	PM31	0	0.000933	8.98e-05	10.3923	0	0.000933	0.909311	0.909311
PM33	~~	PM33	0	0.000958	9.22e-05	10.3923	0	0.000958	0.973472	0.973472
PM37	~~	PM37	0	0.0010171	9.79e-05	10.3923	0	0.0010171	0.949399	0.949399
whz_disch	~~	whz_disch	0	0.876765	0.0843668	10.3923	0	0.876765	0.880824	0.880824
whz_fu90	~~	whz_fu90	0	0.656149	0.0671228	9.77536	0	0.656149	0.660532	0.660532
HIV_status	~~	HIV_status	1	0.14445	0	NA	NA	0.14445	1	0.14445
HIV_status	~~	discharge_age	1	0.00437841	0	NA	NA	0.00437841	0.0115468	0.00437841
HIV_status	~~	sex_recoded	1	-0.00628597	0	NA	NA	-0.00628597	-0.0333374	-0.00628597
HIV_status	~~	site_recoded	1	0.0739238	0	NA	NA	0.0739238	0.126778	0.0739238
discharge_age	~~	discharge_age	1	0.995392	0	NA	NA	0.995392	1	0.995392
discharge_age	~~	sex_recoded	1	0.0158524	0	NA	NA	0.0158524	0.032027	0.0158524
discharge_age	~~	site_recoded	1	-0.367941	0	NA	NA	-0.367941	-0.240381	-0.367941
sex_recoded	~~	sex_recoded	1	0.24613	0	NA	NA	0.24613	1	0.24613
sex_recoded	~~	site_recoded	1	-0.0119986	0	NA	NA	-0.0119986	-0.015764	-0.0119986
site_recoded	~~	site_recoded	1	2.35376	0	NA	NA	2.35376	1	2.35376
PM7	~1		0	-0.00333548	0.00392881	-0.848979	0.395893	-0.00333548	-0.122772	-0.122772
PM26	~1		0	-0.00689634	0.00362102	-1.90453	0.056841	-0.00689634	-0.210405	-0.210405
PM31	~1		0	-0.0133302	0.00458683	-2.90619	0.00365857	-0.0133302	-0.416176	-0.416176
PM33	~1		0	0.00564272	0.00464914	1.21371	0.224857	0.00564272	0.179835	0.179835
PM37	~1		0	-0.0035046	0.00478936	-0.731747	0.464323	-0.0035046	-0.107073	-0.107073
whz_disch	~1		0	0.277554	0.107095	2.59165	0.00955179	0.277554	0.278195	0.278195
whz_fu90	~1		0	-0.157827	0.0988787	-1.59617	0.110451	-0.157827	-0.158353	-0.158353
HIV_status	~1		1	0.175115	0	NA	NA	0.175115	0.46075	0.175115
discharge_age	~1		1	4.91e-17	0	NA	NA	4.91e-17	4.92e-17	4.91e-17
sex_recoded	~1		1	0.562212	0	NA	NA	0.562212	1.13323	0.562212
site_recoded	~1		1	2.34101	0	NA	NA	2.34101	1.52589	2.34101
Model fit measures
Measure	Fit
npar	61
fmin	0.0179847
chisq	7.76939
df	2
pvalue	0.0520554
baseline.chisq	706.998
baseline.df	49
baseline.pvalue	0
cfi	0.991232
tli	0.785182
cfi.robust	0.990272
tli.robust	0.761661
logl	1996.41
unrestricted.logl	2000.31
aic	-3870.82
bic	-3664.65
ntotal	217
bic2	-3857.95
rmsea	0.0915564
rmsea.ci.lower	0.0386141
rmsea.ci.upper	0.206233
rmsea.ci.level	0.9
rmsea.pvalue	0.0738021
rmsea.close.h0	0.05
rmsea.notclose.pvalue	0.812213
rmsea.notclose.h0	0.08
rmsea.robust	0.122862
rmsea.ci.lower.robust	0.0445897
rmsea.ci.upper.robust	0.215425
rmsea.pvalue.robust	0.0603304
rmsea.notclose.pvalue.robust	0.842462
srmr	0.0168114

## Sheet: HAZ_SEM
Model parameter estimates
lhs	op	rhs	exo	est	se	z	pvalue	std.lv	std.all	std.nox
PM3	~	hiv_status	0	-0.0111727	0.00560738	-1.9925	0.0463162	-0.0111727	-0.132387	-0.348327
PM3	~	discharge_age	0	0.00221085	0.0021827	1.0129	0.311109	0.00221085	0.068768	0.068927
PM3	~	sex_recoded	0	-0.00117779	0.00425933	-0.27652	0.782148	-0.00117779	-0.0182171	-0.0367196
PM3	~	site_recoded	0	-0.00367095	0.00143021	-2.56672	0.0102667	-0.00367095	-0.175586	-0.114448
PM12	~	hiv_status	0	-0.00587074	0.0051632	-1.13703	0.255524	-0.00587074	-0.0756102	-0.19894
PM12	~	discharge_age	0	0.00728201	0.0020098	3.62324	0.000291	0.00728201	0.246194	0.246763
PM12	~	sex_recoded	0	0.00173039	0.00392194	0.441207	0.659064	0.00173039	0.0290907	0.0586371
PM12	~	site_recoded	0	0.00092	0.00131692	0.698586	0.484811	0.00092	0.0478289	0.0311753
PM18	~	hiv_status	0	-0.0062846	0.00538322	-1.16744	0.243032	-0.0062846	-0.0794072	-0.20893
PM18	~	discharge_age	0	-0.00279711	0.00209545	-1.33485	0.181924	-0.00279711	-0.092775	-0.0929895
PM18	~	sex_recoded	0	-0.00227355	0.00408907	-0.556008	0.578206	-0.00227355	-0.0374982	-0.0755838
PM18	~	site_recoded	0	0.000881	0.00137304	0.641365	0.521286	0.000881	0.0449151	0.029276
haz_disch	~	PM3	0	1.48722	2.16709	0.686278	0.492538	1.48722	0.0477487	0.0477487
haz_disch	~	PM12	0	6.8171	2.44939	2.78318	0.00538291	6.8171	0.201365	0.201365
haz_disch	~	PM18	0	1.5119	2.25915	0.669234	0.503346	1.5119	0.0455212	0.0455212
haz_disch	~	sex_recoded	0	-0.445518	0.129103	-3.45088	0.000559	-0.445518	-0.221239	-0.445943
haz_disch	~	hiv_status	0	0.0407067	0.170718	0.238444	0.811537	0.0407067	0.015486	0.0407456
haz_disch	~	discharge_age	0	-0.202006	0.0660733	-3.05731	0.00223335	-0.202006	-0.201733	-0.202199
haz_fu90	~	PM3	0	2.53714	0.907443	2.79592	0.0051752	2.53714	0.0814805	0.0814805
haz_fu90	~	PM12	0	0.876354	1.01183	0.866108	0.386431	0.876354	0.0258934	0.0258934
haz_fu90	~	PM18	0	-2.12055	0.908651	-2.33373	0.0196099	-2.12055	-0.0638649	-0.0638649
haz_fu90	~	haz_disch	0	0.914178	0.0282015	32.4159	0	0.914178	0.914439	0.914439
haz_fu90	~	hiv_status	0	0.0564431	0.0725441	0.778052	0.436538	0.0564431	0.0214787	0.0565131
haz_fu90	~	discharge_age	0	-0.00432337	0.028465	-0.151884	0.879279	-0.00432337	-0.00431875	-0.00432874
haz_fu90	~	sex_recoded	0	-0.000246	0.0552312	-0.0044493	0.99645	-0.000246	-0.000122	-0.000246
PM3	~~	PM12	0	0.000273	6.31e-05	4.33244	1.47e-05	0.000273	0.308494	0.308494
PM3	~~	PM18	0	0.00011	6.33e-05	1.74464	0.0810478	0.00011	0.119553	0.119553
PM12	~~	PM18	0	-0.000216	5.97e-05	-3.60955	0.000307	-0.000216	-0.253359	-0.253359
PM3	~~	PM3	0	0.000962	9.26e-05	10.3923	0	0.000962	0.935435	0.935435
PM12	~~	PM12	0	0.000816	7.85e-05	10.3923	0	0.000816	0.936984	0.936984
PM18	~~	PM18	0	0.000887	8.54e-05	10.3923	0	0.000887	0.980317	0.980317
haz_disch	~~	haz_disch	0	0.881222	0.0848594	10.3845	0	0.881222	0.882906	0.882906
haz_fu90	~~	haz_fu90	0	0.132052	0.0135447	9.74934	0	0.132052	0.13238	0.13238
hiv_status	~~	hiv_status	1	0.14445	0	NA	NA	0.14445	1	0.14445
hiv_status	~~	discharge_age	1	0.00437841	0	NA	NA	0.00437841	0.0115468	0.00437841
hiv_status	~~	sex_recoded	1	-0.00628597	0	NA	NA	-0.00628597	-0.0333374	-0.00628597
hiv_status	~~	site_recoded	1	0.0739238	0	NA	NA	0.0739238	0.126778	0.0739238
discharge_age	~~	discharge_age	1	0.995392	0	NA	NA	0.995392	1	0.995392
discharge_age	~~	sex_recoded	1	0.0158524	0	NA	NA	0.0158524	0.032027	0.0158524
discharge_age	~~	site_recoded	1	-0.367941	0	NA	NA	-0.367941	-0.240381	-0.367941
sex_recoded	~~	sex_recoded	1	0.24613	0	NA	NA	0.24613	1	0.24613
sex_recoded	~~	site_recoded	1	-0.0119986	0	NA	NA	-0.0119986	-0.015764	-0.0119986
site_recoded	~~	site_recoded	1	2.35376	0	NA	NA	2.35376	1	2.35376
PM3	~1		0	0.00766551	0.00465879	1.64539	0.0998903	0.00766551	0.238985	0.238985
PM12	~1		0	-0.000997	0.00428976	-0.2325	0.816149	-0.000997	-0.0337976	-0.0337976
PM18	~1		0	-0.000883	0.00447255	-0.197467	0.843462	-0.000883	-0.0293612	-0.0293612
haz_disch	~1		0	0.248496	0.101895	2.43875	0.0147383	0.248496	0.248734	0.248734
haz_fu90	~1		0	0.0246205	0.0417495	0.589719	0.555379	0.0246205	0.024651	0.024651
hiv_status	~1		1	0.175115	0	NA	NA	0.175115	0.46075	0.175115
discharge_age	~1		1	5.37e-17	0	NA	NA	5.37e-17	5.38e-17	5.37e-17
sex_recoded	~1		1	0.562212	0	NA	NA	0.562212	1.13323	0.562212
site_recoded	~1		1	2.34101	0	NA	NA	2.34101	1.52589	2.34101
Model fit measures
Measure	Fit
npar	38
fmin	0.00114283
chisq	0.493703
df	2
pvalue	0.781257
baseline.chisq	489.644
baseline.df	30
baseline.pvalue	0
cfi	1
tli	1.04916
cfi.robust	1
tli.robust	1.04711
logl	1015.3
unrestricted.logl	1015.55
aic	-1954.61
bic	-1826.17
ntotal	217
bic2	-1946.59
rmsea	0
rmsea.ci.lower	0
rmsea.ci.upper	0.0878595
rmsea.ci.level	0.9
rmsea.pvalue	0.864202
rmsea.close.h0	0.05
rmsea.notclose.pvalue	0.0643958
rmsea.notclose.h0	0.08
rmsea.robust	0
rmsea.ci.lower.robust	0
rmsea.ci.upper.robust	0.0887711
rmsea.pvalue.robust	0.86682
rmsea.notclose.pvalue.robust	0.0654968
srmr	0.00745626
